# Supplementary material for: The Anticancer Ruthenium Compound BOLD-100 Targets Glycolysis and Generates a Metabolic Vulnerability towards Glucose Deprivation
Source: Pharmaceutics. 2022 Jan 20;14(2):238. doi: 10.3390/pharmaceutics14020238 (PMC8875291; doi:10.3390/pharmaceutics14020238)
Supplement: Supplementary file 1 [file pharmaceutics-14-00238-s001.zip]

Archive with 1 entries (1 files):
- pharmaceutics-1546757-supplementary.pdf
